# Supplementary material for: Extracellular Self- and Non-Self DNA Involved in Damage Recognition in the Mistletoe Parasitism of Mesquite Trees
Source: Int J Mol Sci. 2023 Dec 29;25(1):457. doi: 10.3390/ijms25010457 (PMC10778891; doi:10.3390/ijms25010457)
Supplement: Supplementary file 1 [file ijms-25-00457-s001.zip]

Archive with 1 entries (1 files):
- ijms-2742666-supplementary.pdf
